# Supplementary material for: Effects of the Diet on the Microbiota of the Red Palm Weevil (Coleoptera: Dryophthoridae)
Source: PLoS One. 2015 Jan 30;10(1):e0117439. doi: 10.1371/journal.pone.0117439 (PMC4311986; doi:10.1371/journal.pone.0117439)
Supplement: S1 Table — (XLSX) [file pone.0117439.s006.xlsx]

## Sheet: Table S1
S1 Table. Rhynchophorus specimens analysed in the present study by metabarcoding.
Identifier	Gender	Collecting locality	Lat/Long	TAG
I_palm_F1	♀	Catania, Italy	37°31.518'N/15°05.147' E	ACATCCAT
I_palm_F2	♀	Catania, Italy	37°31.518'N/15°05.147' E	ACCAACAT
I_palm_M3	♂	Catania, Italy	37°31.518'N/15°05.147' E	ACAGTGAA
I_apple_F1	♀	Catania, Italy	37°31.518'N/15°05.147' E	ACGCAACG
I_apple_F2	♀	Catania, Italy	37°31.518'N/15°05.147' E	ACGCATCG
I_apple_F3	♀	Catania, Italy	37°31.518'N/15°05.147' E	AAGGTAGC
I_apple_M3	♂	Catania, Italy	37°31.518'N/15°05.147' E	ACGAGATC
I_apple_M4	♂	Catania, Italy	37°31.518'N/15°05.147' E	ACGATCTG
I_apple_M5	♂	Catania, Italy	37°31.518'N/15°05.147' E	ACGCAACC
MYS_field_F1	♀	Genting Sempah, Selangor, Malaysia	3°21.368' N/101°47.684' E	ACGGGTAA
MYS_field_F2	♀	Genting Sempah, Selangor, Malaysia	3°21.368' N/101°47.684' E	ACGGTAAG
MYS_field_M3	♂	Genting Sempah, Selangor, Malaysia	3°21.368' N/101°47.684' E	ACGCGAAC
