# Supplementary material for: Effects of the Diet on the Microbiota of the Red Palm Weevil (Coleoptera: Dryophthoridae)
Source: PLoS One. 2015 Jan 30;10(1):e0117439. doi: 10.1371/journal.pone.0117439 (PMC4311986; doi:10.1371/journal.pone.0117439)
Supplement: S2 Table — (XLSX) [file pone.0117439.s007.xlsx]

## Sheet: Table_S2
S2 Table. Identification at Phylum level of the bacterial communities associated with the 12 weevil samples.
Weevil group	RPW palm			RPW apple						R. vulneratus
Bacterial taxon/weevil sample	RPW_palm_m1	RPW_palm_f1	RPW_palm_f2	RPW_apple_m1	RPW_apple_m2	RPW_apple_m3	RPW_apple_f1	RPW_apple_f2	RPW_apple_f3	R_vulneratus_f1	R_vulneratus_m1	R_vulneratus_f2
Unclassified non-Bacteria	0	0	0	0	0	0.023	0	0	0	0	0	0
Unclassified Bacteria	4.096	2.749	1.853	0.096	0.637	0.525	0.537	0.069	0	0	0.611	0.08
Acidobacteria	0.446	0.111	0.241	0	0	0	0	0	0	0	0.636	0.02
Actinobacteria	11.397	21.033	18.766	0.567	0.434	0.194	1.257	3.312	1.317	3.781	9.508	3.633
Armatimonadetes	0.171	0.166	0.019	0	0	0	0	0	0	0	0	0
Bacteroidetes	6.135	8.69	9.893	6.693	7.109	1.94	4.395	1.019	0.299	0.85	11.003	0.939
Chloroflexi	1.662	0.996	1.649	0	0.014	0	0	0	0	0	0	0
Cyanobacteria	0.069	0.074	0.056	0	0	0	0.037	0.127	0	0.637	2.139	0.248
Fibrobacteres	3.342	0.185	0.037	0	0	0	0	0	0	0	0	0
Firmicutes	0.497	0.129	0.13	66.1	51.788	42.264	23.616	7.053	43.952	48.258	7.005	77.064
Fusobacteria	0	0	0	0	0	0.011	0.007	0.035	0	0.467	0	0
GN02	0.137	0	0	0	0.116	0	0	0	0	0	0	0
Gemmatimonadetes	0.051	0.055	0.056	0	0	0	0	0	0	0	0	0.003
Lentisphaerae	0.017	0	0	0	0.043	0	0	0	0	0	0	0
OD1	0.034	0.055	0.204	0	0.029	0	0	0	0	0	0	0
Planctomycetes	1.748	1.328	0.371	0	0.014	0	0.007	0	0	0	0.289	0.107
Proteobacteria	67.678	61.402	64.635	25.41	37.484	52.396	69.276	82.328	42.515	44.817	67.975	17.178
SAR406	0	0	0	0	1.303	0	0	0	0	0	0	0
SR1	0.034	0	0	0	0	0	0	0	0	0	0	0
Spirochaetes	0.034	0	0	0	0.217	0	0	0	0	0	0	0
TM6	0	0.018	0	0	0	0	0	0	0	0	0	0
TM7	0.874	2.546	1.871	0	0	0	0.015	0	0	0.765	0.636	0.661
Tenericutes	0.034	0.074	0	1.134	0.782	2.647	0.853	6.057	11.916	0.425	0	0.067
Thermi	0.017	0	0.037	0	0	0	0	0	0	0	0	0
Verrucomicrobia	1.422	0.166	0.167	0	0.029	0	0	0	0	0	0.198	0
WPS-2	0.051	0.037	0.019	0	0	0	0	0	0	0	0	0
WS2	0.034	0	0	0	0	0	0	0	0	0	0	0
WYO	0.017	0.185	0	0	0	0	0	0	0	0	0	0
