# Supplementary material for: Effects of the Diet on the Microbiota of the Red Palm Weevil (Coleoptera: Dryophthoridae)
Source: PLoS One. 2015 Jan 30;10(1):e0117439. doi: 10.1371/journal.pone.0117439 (PMC4311986; doi:10.1371/journal.pone.0117439)
Supplement: S5 Table — (XLSX) [file pone.0117439.s010.xlsx]

## Sheet: Table_S5
S5 Table. Bacterial OTUs identified as "Candidatus Nardonella".
Weevil group	RPW palm			RPW apple						R. vulneratus
OTUs ID/ weevil sample	RPW_palm_m1	RPW_palm_f1	RPW_palm_f2	RPW_apple_f1	RPW_apple_f2	RPW_apple_f3	RPW_apple_m1	RPW_apple_m2	RPW_apple_m3	R_vulneratus_f1	R_vulneratus_f2	R_vulneratus_m1
1	0	0	12	31	9	0	38	5	46	0	17	50
2	0	0	0	10	4	0	0	0	0	0	1	0
3	0	0	2	0	0	0	0	0	0	0	0	0
4	0	0	0	2	5	0	5	0	17	0	0	0
5	0	0	1	0	0	0	0	0	0	0	0	0
6	0	0	1	146	0	0	1	1	3	0	0	0
7	1	0	0	148	2	0	0	25	1	0	0	5
8	0	0	0	10	0	0	1	1	0	0	0	0
9	0	0	0	2	0	0	0	0	0	0	0	0
10	0	0	0	1	0	0	0	0	0	0	0	0
11	0	0	0	0	0	0	0	0	1	0	0	1
12	0	0	7	0	0	0	1	0	0	0	0	0
13	0	0	0	1	0	0	0	0	1	0	0	2
14	0	1	15	139	6	0	59	57	110	0	173	721
15	0	0	1	6	4	0	23	1	15	0	0	0
16	0	0	0	0	0	0	0	0	0	0	0	1
17	0	0	0	1	0	0	0	0	0	0	7	9
18	0	0	0	3	0	0	0	0	0	0	0	0
19	0	0	0	0	0	0	0	0	3	0	0	0
20	0	0	0	561	391	42	4	231	453	0	0	0
21	2	1	15	8	9	0	601	0	106	7	0	0
22	0	0	0	1	0	0	0	1	4	0	1	27
23	0	0	1	0	0	0	0	0	0	0	0	0
24	0	0	0	0	0	0	2	0	0	0	0	0
25	0	0	15	142	2	1	34	46	183	6	0	5
26	0	0	0	0	0	0	0	0	1	0	0	3
27	0	0	0	9	0	0	1	0	3	0	0	0
28	0	0	0	0	0	0	1	0	2	0	0	0
29	0	1	0	0	0	0	0	0	2	0	0	0
30	0	0	0	1	0	0	0	0	0	0	0	0
31	0	0	0	0	0	0	0	0	4	0	0	0
Total	3	3	70	1222	432	43	771	368	955	13	199	824
