# Supplementary material for: Effects of the Diet on the Microbiota of the Red Palm Weevil (Coleoptera: Dryophthoridae)
Source: PLoS One. 2015 Jan 30;10(1):e0117439. doi: 10.1371/journal.pone.0117439 (PMC4311986; doi:10.1371/journal.pone.0117439)
Supplement: S6 Table — (XLSX) [file pone.0117439.s011.xlsx]

## Sheet: Table_S6
S6 Table. Predicted gene families inferred on the base of the bacterial 16S rRNA.
Weevil group	RPW palm			RPW apple						R. vulneratus
Predicted gene family percentage / weevil sample	RPW_palm_m1	RPW_palm_f1	RPW_palm_f2	RPW_apple_m1	RPW_apple_m2	RPW_apple_m3	RPW_apple_f1	RPW_apple_f2	RPW_apple_f3	R_vulneratus_m1	R_vulneratus_f1	R_vulneratus_f2
Cellular Processes;Cell Growth and Death;Apoptosis	0	0.1	0	0	0	0.1	0.1	0.1	0	0	0	0
Cellular Processes;Cell Growth and Death;Cell cycle - Caulobacter	0.5	0.5	0.5	0.4	0.6	0.5	0.6	0.5	0.9	0.6	0.8	0.4
Cellular Processes;Cell Growth and Death;Meiosis - yeast	0.1	0	0.1	0	0	0	0	0	0	0	0	0.1
Cellular Processes;Cell Growth and Death;p53 signaling pathway	0	0.1	0	0	0	0	0	0	0	0	0	0
Cellular Processes;Cell Motility;Bacterial chemotaxis	0.6	0.7	0.6	0.1	0.4	0.2	0.1	0.2	0.4	0.3	0.1	0.5
Cellular Processes;Cell Motility;Bacterial motility proteins	1.6	1.3	1.6	0.1	0.9	0.5	0.1	0.4	1	0.7	0.7	1.2
Cellular Processes;Cell Motility;Cytoskeleton proteins	0.2	0.2	0.2	0.2	0.2	0.3	0.4	0.3	0.2	0.3	0.2	0.2
Cellular Processes;Cell Motility;Flagellar assembly	0.7	0.7	0.7	0	0.4	0.2	0	0.2	0.8	0.3	0.5	0.5
Cellular Processes;Transport and Catabolism;Lysosome	0	0	0	0	0.1	0	0	0	0	0	0	0.1
Cellular Processes;Transport and Catabolism;Peroxisome	0.2	0.2	0.2	0.1	0.2	0.1	0.1	0.2	0.1	0.2	0.1	0.3
Environmental Information Processing;Membrane Transport;ABC transporters	3.8	5.6	4.7	3.8	3.4	2.9	2.3	2.6	5.5	5	4.6	4
Environmental Information Processing;Membrane Transport;Bacterial secretion system	0.9	0.6	0.9	0.4	0.8	0.6	0.7	0.7	1.5	0.8	1.2	0.7
Environmental Information Processing;Membrane Transport;Phosphotransferase system (PTS)	0.1	0.1	0.2	1.9	0.4	0.6	0	0.1	0.1	0.1	0.2	0.1
Environmental Information Processing;Membrane Transport;Secretion system	1.9	1.2	1.7	0.9	1.3	1.2	1.1	1.2	1.7	1.3	1.7	1.3
Environmental Information Processing;Membrane Transport;Transporters	6	8.2	7.6	9.5	6.1	5.6	3.9	4.6	8.8	8.3	7.5	6.3
Environmental Information Processing;Signal Transduction;MAPK signaling pathway - yeast	0	0	0	0.1	0.1	0.1	0.1	0.1	0.1	0	0.1	0
Environmental Information Processing;Signal Transduction;Phosphatidylinositol signaling system	0.1	0.1	0.1	0.1	0.1	0.1	0.1	0.1	0.1	0.1	0.1	0.1
Environmental Information Processing;Signal Transduction;Two-component system	2.1	1.9	2	1.2	1.5	1.5	1.4	1.4	1.4	1.2	1.2	1.9
Environmental Information Processing;Signaling Molecules and Interaction;Bacterial toxins	0.1	0	0	0.2	0.1	0.1	0.1	0.1	0	0	0	0.1
Environmental Information Processing;Signaling Molecules and Interaction;Cellular antigens	0.1	0	0.1	0	0.1	0.1	0.1	0.1	0	0	0	0.1
Genetic Information Processing;Folding, Sorting and Degradation;Chaperones and folding catalysts	0.9	0.7	0.9	0.9	1	1	1.1	1	0.9	0.8	0.9	0.7
Genetic Information Processing;Folding, Sorting and Degradation;Protein export	0.5	0.4	0.5	0.5	0.6	0.6	0.6	0.6	0.6	0.8	0.8	0.4
Genetic Information Processing;Folding, Sorting and Degradation;RNA degradation	0.4	0.3	0.4	0.4	0.5	0.5	0.5	0.5	0.5	0.5	0.6	0.4
Genetic Information Processing;Folding, Sorting and Degradation;Sulfur relay system	0.3	0.3	0.3	0.2	0.3	0.3	0.4	0.3	0.2	0.3	0.2	0.3
Genetic Information Processing;Replication and Repair;Base excision repair	0.4	0.3	0.4	0.4	0.4	0.4	0.4	0.4	0.4	0.6	0.6	0.4
Genetic Information Processing;Replication and Repair;Chromosome	1.2	1.1	1.2	1.4	1.5	1.5	1.6	1.5	1.3	1.2	1.3	1
Genetic Information Processing;Replication and Repair;DNA repair and recombination proteins	2.1	1.8	2.1	2.6	2.7	2.3	2.3	2.4	2.5	3	3.1	1.8
Genetic Information Processing;Replication and Repair;DNA replication	0.5	0.5	0.5	0.6	0.7	0.5	0.5	0.5	0.7	0.7	0.8	0.4
Genetic Information Processing;Replication and Repair;DNA replication proteins	0.8	0.8	0.8	1.1	1.2	0.9	0.9	0.9	1.1	1.1	1.3	0.7
Genetic Information Processing;Replication and Repair;Homologous recombination	0.6	0.6	0.7	0.8	0.9	0.7	0.7	0.8	0.9	1	1	0.5
Genetic Information Processing;Replication and Repair;Mismatch repair	0.6	0.6	0.6	0.7	0.8	0.6	0.5	0.6	0.8	0.8	0.9	0.5
Genetic Information Processing;Replication and Repair;Non-homologous end-joining	0.1	0	0.1	0	0	0	0	0	0	0	0	0.1
Genetic Information Processing;Replication and Repair;Nucleotide excision repair	0.3	0.2	0.3	0.3	0.4	0.3	0.3	0.3	0.3	0.5	0.4	0.3
Genetic Information Processing;Transcription;RNA polymerase	0.1	0.1	0.1	0.2	0.2	0.1	0.1	0.2	0.2	0.2	0.2	0.1
Genetic Information Processing;Transcription;Transcription factors	1.3	1.5	1.3	1.9	1.2	1.4	1	1.2	1.1	1.2	1.2	1.3
Genetic Information Processing;Transcription;Transcription machinery	0.7	0.5	0.6	0.5	0.7	0.5	0.5	0.6	0.6	0.7	0.7	0.7
Genetic Information Processing;Translation;Aminoacyl-tRNA biosynthesis	0.9	0.8	0.9	1.2	1.2	1.1	1.2	1.2	1.3	1.5	1.6	0.8
Genetic Information Processing;Translation;RNA transport	0.1	0	0.1	0.2	0.1	0.1	0.1	0.1	0	0	0	0
Genetic Information Processing;Translation;Ribosome	1.6	1.4	1.6	2.2	2.4	1.9	1.9	2	2.3	2.8	2.9	1.4
Genetic Information Processing;Translation;Ribosome Biogenesis	1.1	0.9	1	1.3	1.3	1.1	1.1	1.1	1.4	1	1.3	0.8
Genetic Information Processing;Translation;Ribosome biogenesis in eukaryotes	0	0	0	0	0	0	0	0	0	0.1	0.1	0
Genetic Information Processing;Translation;Translation factors	0.4	0.3	0.4	0.5	0.5	0.4	0.4	0.4	0.5	0.5	0.6	0.3
Metabolism;Amino Acid Metabolism;Alanine, aspartate and glutamate metabolism	0.8	0.9	0.9	0.8	1.1	0.9	1	1	0.8	1.1	1	0.8
Metabolism;Amino Acid Metabolism;Amino acid related enzymes	1.2	1.2	1.2	1.3	1.5	1.5	1.6	1.6	1.1	1.6	1.5	1.1
Metabolism;Amino Acid Metabolism;Arginine and proline metabolism	1.3	1.3	1.3	1.2	1.4	1.3	1.4	1.3	1.4	1.1	1.2	1.4
Metabolism;Amino Acid Metabolism;Cysteine and methionine metabolism	0.7	0.7	0.7	0.9	0.9	1	1	1	0.4	0.7	0.6	0.7
Metabolism;Amino Acid Metabolism;Glycine, serine and threonine metabolism	0.9	1	1	0.7	0.9	0.9	0.9	0.9	0.9	1.1	0.9	1
Metabolism;Amino Acid Metabolism;Histidine metabolism	0.5	0.6	0.5	0.4	0.7	0.6	0.7	0.6	0.3	0.4	0.3	0.6
Metabolism;Amino Acid Metabolism;Lysine biosynthesis	0.6	0.6	0.6	0.7	0.8	0.6	0.6	0.6	0.8	0.6	0.7	0.5
Metabolism;Amino Acid Metabolism;Lysine degradation	0.7	0.8	0.6	0.1	0.3	0.2	0.2	0.3	0.5	0.5	0.4	0.8
Metabolism;Amino Acid Metabolism;Phenylalanine metabolism	0.4	0.4	0.4	0.1	0.3	0.3	0.3	0.3	0.3	0.3	0.3	0.5
Metabolism;Amino Acid Metabolism;Phenylalanine, tyrosine and tryptophan biosynthesis	0.6	0.6	0.6	0.5	0.8	0.7	0.8	0.8	0.5	0.8	0.7	0.6
Metabolism;Amino Acid Metabolism;Tryptophan metabolism	0.8	0.8	0.7	0.2	0.3	0.3	0.3	0.3	0.5	0.5	0.4	0.9
Metabolism;Amino Acid Metabolism;Tyrosine metabolism	0.5	0.6	0.5	0.6	0.6	0.8	0.9	0.8	0.6	0.6	0.6	0.6
Metabolism;Amino Acid Metabolism;Valine, leucine and isoleucine biosynthesis	0.6	0.6	0.7	0.8	0.7	0.8	0.8	0.8	0.6	0.8	0.7	0.7
Metabolism;Amino Acid Metabolism;Valine, leucine and isoleucine degradation	1.1	1.2	1	0.3	0.5	0.3	0.4	0.4	0.7	0.9	0.7	1.3
Metabolism;Biosynthesis of Other Secondary Metabolites;Butirosin and neomycin biosynthesis	0	0	0.1	0	0	0	0	0	0	0.1	0	0
Metabolism;Biosynthesis of Other Secondary Metabolites;Isoquinoline alkaloid biosynthesis	0.1	0.1	0.1	0	0.1	0.1	0.1	0.1	0	0.1	0.1	0.1
Metabolism;Biosynthesis of Other Secondary Metabolites;Novobiocin biosynthesis	0.1	0.1	0.1	0.1	0.2	0.2	0.2	0.2	0.1	0.2	0.2	0.1
Metabolism;Biosynthesis of Other Secondary Metabolites;Penicillin and cephalosporin biosynthesis	0.1	0	0.1	0	0	0	0	0	0	0.1	0	0
Metabolism;Biosynthesis of Other Secondary Metabolites;Phenylpropanoid biosynthesis	0.1	0.1	0.1	0.3	0.1	0.1	0	0	0	0.1	0.1	0.1
Metabolism;Biosynthesis of Other Secondary Metabolites;Stilbenoid, diarylheptanoid and gingerol biosynthesis	0	0	0	0	0	0	0	0	0	0	0	0.1
Metabolism;Biosynthesis of Other Secondary Metabolites;Streptomycin biosynthesis	0.3	0.3	0.3	0.3	0.3	0.3	0.4	0.4	0.2	0.3	0.3	0.3
Metabolism;Biosynthesis of Other Secondary Metabolites;Tropane, piperidine and pyridine alkaloid biosynthesis	0.1	0.1	0.1	0	0.2	0.1	0.2	0.2	0.1	0.1	0.1	0.2
Metabolism;Biosynthesis of Other Secondary Metabolites;beta-Lactam resistance	0	0	0	0	0	0	0	0	0	0.1	0	0
Metabolism;Carbohydrate Metabolism;Amino sugar and nucleotide sugar metabolism	0.9	0.8	0.9	1.8	1.1	1.1	0.9	0.9	0.7	1	0.9	0.8
Metabolism;Carbohydrate Metabolism;Ascorbate and aldarate metabolism	0.2	0.2	0.2	0.2	0.1	0.2	0.1	0.2	0.1	0.2	0.2	0.2
Metabolism;Carbohydrate Metabolism;Butanoate metabolism	1.2	1.4	1.1	1	0.9	1.4	1.7	1.5	0.9	1	0.8	1.5
Metabolism;Carbohydrate Metabolism;C5-Branched dibasic acid metabolism	0.3	0.3	0.3	0.3	0.2	0.3	0.3	0.3	0.2	0.3	0.3	0.3
Metabolism;Carbohydrate Metabolism;Citrate cycle (TCA cycle)	0.8	0.7	0.8	0.7	0.8	0.7	0.7	0.8	0.9	0.8	0.9	0.9
Metabolism;Carbohydrate Metabolism;Fructose and mannose metabolism	0.5	0.5	0.6	1.5	0.9	1.6	1.8	1.6	0.5	0.6	0.6	0.7
Metabolism;Carbohydrate Metabolism;Galactose metabolism	0.3	0.3	0.4	1	0.4	0.4	0.1	0.2	0.2	0.3	0.3	0.3
Metabolism;Carbohydrate Metabolism;Glycolysis / Gluconeogenesis	1	1.1	1.1	1.7	1.1	1.4	1.3	1.3	1	1.3	1.2	1.2
Metabolism;Carbohydrate Metabolism;Glyoxylate and dicarboxylate metabolism	0.9	1.2	0.9	0.4	0.5	0.6	0.6	0.6	0.6	0.5	0.4	1
Metabolism;Carbohydrate Metabolism;Inositol phosphate metabolism	0.2	0.1	0.2	0.1	0.1	0.2	0.3	0.3	0.2	0.1	0.1	0.2
Metabolism;Carbohydrate Metabolism;Pentose and glucuronate interconversions	0.4	0.4	0.4	0.5	0.4	0.4	0.3	0.3	0.3	0.4	0.3	0.4
Metabolism;Carbohydrate Metabolism;Pentose phosphate pathway	0.6	0.6	0.6	0.9	0.8	0.8	0.7	0.7	0.7	0.8	0.8	0.7
Metabolism;Carbohydrate Metabolism;Propanoate metabolism	1.2	1.3	1.1	0.5	0.7	0.7	0.8	0.8	0.8	0.8	0.7	1.3
Metabolism;Carbohydrate Metabolism;Pyruvate metabolism	1.1	1.4	1.2	1.3	1.2	1.3	1.4	1.3	1.3	1.1	1.1	1.4
Metabolism;Carbohydrate Metabolism;Starch and sucrose metabolism	0.5	0.4	0.5	1.3	0.6	0.7	0.5	0.5	0.2	0.4	0.3	0.5
Metabolism;Energy Metabolism;Carbon fixation in photosynthetic organisms	0.5	0.6	0.5	0.5	0.6	0.5	0.5	0.5	0.6	0.6	0.6	0.5
Metabolism;Energy Metabolism;Carbon fixation pathways in prokaryotes	1.1	1.2	1	0.7	1	0.9	0.9	0.9	1	0.7	0.8	1.1
Metabolism;Energy Metabolism;Methane metabolism	0.9	0.9	0.9	1	1	0.9	0.9	0.9	0.5	0.8	0.6	1
Metabolism;Energy Metabolism;Nitrogen metabolism	0.8	1	0.8	0.6	0.7	0.6	0.6	0.6	0.5	0.6	0.5	0.8
Metabolism;Energy Metabolism;Oxidative phosphorylation	1.4	1.2	1.4	1.1	1.3	1.5	1.7	1.6	1.8	1.3	1.6	1.2
Metabolism;Energy Metabolism;Photosynthesis	0.3	0.2	0.2	0.3	0.3	0.3	0.3	0.3	0.4	0.4	0.5	0.2
Metabolism;Energy Metabolism;Photosynthesis - antenna proteins	0	0	0	0	0	0	0	0	0	0	0	0
Metabolism;Energy Metabolism;Photosynthesis proteins	0.3	0.4	0.3	0.3	0.3	0.3	0.4	0.4	0.4	0.5	0.5	0.2
Metabolism;Energy Metabolism;Sulfur metabolism	0.3	0.3	0.3	0.3	0.3	0.4	0.5	0.4	0.1	0.2	0.1	0.3
Metabolism;Enzyme Families;Peptidases	1.3	1.2	1.3	1.4	1.6	1.4	1.4	1.4	1.3	1.5	1.5	1.2
Metabolism;Enzyme Families;Protein kinases	0.3	0.3	0.3	0.2	0.2	0.3	0.3	0.3	0.2	0.3	0.3	0.4
Metabolism;Glycan Biosynthesis and Metabolism;Glycosaminoglycan degradation	0	0	0	0	0.1	0	0	0	0	0	0	0
Metabolism;Glycan Biosynthesis and Metabolism;Glycosphingolipid biosynthesis - ganglio series	0	0	0	0	0.1	0	0	0	0	0	0	0
Metabolism;Glycan Biosynthesis and Metabolism;Glycosphingolipid biosynthesis - globo series	0	0	0	0.1	0.1	0	0	0	0	0	0	0
Metabolism;Glycan Biosynthesis and Metabolism;Glycosyltransferases	0.3	0.3	0.3	0.3	0.4	0.4	0.4	0.4	0.4	0.3	0.4	0.4
Metabolism;Glycan Biosynthesis and Metabolism;Lipopolysaccharide biosynthesis	0.3	0.2	0.3	0.1	0.4	0.4	0.4	0.4	0.4	0.1	0.3	0.2
Metabolism;Glycan Biosynthesis and Metabolism;Lipopolysaccharide biosynthesis proteins	0.4	0.3	0.4	0.1	0.5	0.5	0.5	0.5	0.4	0.3	0.4	0.3
Metabolism;Glycan Biosynthesis and Metabolism;N-Glycan biosynthesis	0	0	0	0	0	0.1	0.1	0.1	0	0	0	0
Metabolism;Glycan Biosynthesis and Metabolism;Other glycan degradation	0	0	0	0.2	0.2	0.1	0	0	0	0	0	0
Metabolism;Glycan Biosynthesis and Metabolism;Peptidoglycan biosynthesis	0.6	0.5	0.6	0.9	0.8	0.6	0.6	0.6	0.8	0.8	0.9	0.5
Metabolism;Lipid Metabolism;Arachidonic acid metabolism	0.1	0.1	0.1	0.1	0.1	0.1	0.1	0.1	0	0	0	0.1
Metabolism;Lipid Metabolism;Biosynthesis of unsaturated fatty acids	0.3	0.2	0.2	0.1	0.2	0.1	0.1	0.1	0.2	0.2	0.2	0.4
Metabolism;Lipid Metabolism;Fatty acid biosynthesis	0.6	0.5	0.6	0.6	0.6	0.5	0.6	0.5	0.8	0.5	0.6	0.6
Metabolism;Lipid Metabolism;Fatty acid metabolism	1	1	0.8	0.3	0.4	0.4	0.4	0.4	0.6	0.7	0.6	1.2
Metabolism;Lipid Metabolism;Glycerolipid metabolism	0.3	0.4	0.4	0.5	0.3	0.4	0.4	0.4	0.3	0.3	0.3	0.4
Metabolism;Lipid Metabolism;Glycerophospholipid metabolism	0.5	0.4	0.5	0.5	0.6	0.6	0.6	0.6	0.5	0.5	0.6	0.5
Metabolism;Lipid Metabolism;Linoleic acid metabolism	0.1	0.1	0.1	0.2	0.2	0.7	1	0.8	0.1	0.1	0.1	0.2
Metabolism;Lipid Metabolism;Lipid biosynthesis proteins	0.8	0.7	0.7	0.5	0.6	0.6	0.6	0.6	0.8	0.6	0.7	0.9
Metabolism;Lipid Metabolism;Sphingolipid metabolism	0	0	0	0.1	0.1	0.1	0.1	0.1	0	0	0	0.1
Metabolism;Lipid Metabolism;Steroid biosynthesis	0	0	0	0	0	0.1	0.1	0.1	0	0	0	0
Metabolism;Lipid Metabolism;Steroid hormone biosynthesis	0	0	0	0	0	0	0	0	0	0	0	0.1
Metabolism;Lipid Metabolism;Synthesis and degradation of ketone bodies	0.2	0.2	0.1	0.1	0.1	0	0	0	0.1	0.1	0.1	0.2
Metabolism;Lipid Metabolism;alpha-Linolenic acid metabolism	0	0	0	0	0	0	0	0	0	0.1	0	0.1
Metabolism;Metabolism of Cofactors and Vitamins;Biotin metabolism	0.1	0.1	0.1	0.1	0.2	0.2	0.2	0.2	0.1	0.1	0.1	0.1
Metabolism;Metabolism of Cofactors and Vitamins;Folate biosynthesis	0.4	0.3	0.4	0.2	0.4	0.4	0.5	0.5	0.2	0.5	0.3	0.4
Metabolism;Metabolism of Cofactors and Vitamins;Lipoic acid metabolism	0.1	0.1	0.1	0.1	0.1	0.1	0.1	0.1	0.1	0.1	0.1	0.1
Metabolism;Metabolism of Cofactors and Vitamins;Nicotinate and nicotinamide metabolism	0.4	0.4	0.4	0.3	0.4	0.4	0.4	0.4	0.4	0.5	0.4	0.4
Metabolism;Metabolism of Cofactors and Vitamins;One carbon pool by folate	0.5	0.5	0.5	0.5	0.7	0.4	0.5	0.5	0.6	0.6	0.6	0.4
Metabolism;Metabolism of Cofactors and Vitamins;Pantothenate and CoA biosynthesis	0.5	0.5	0.5	0.6	0.6	0.6	0.7	0.7	0.5	0.7	0.7	0.5
Metabolism;Metabolism of Cofactors and Vitamins;Porphyrin and chlorophyll metabolism	0.9	1.3	0.9	0.4	0.9	1	1.3	1.2	0.7	0.8	0.7	0.8
Metabolism;Metabolism of Cofactors and Vitamins;Retinol metabolism	0.1	0.2	0.2	0.1	0.1	0.2	0.2	0.2	0.2	0.1	0.1	0.2
Metabolism;Metabolism of Cofactors and Vitamins;Riboflavin metabolism	0.3	0.2	0.3	0.2	0.3	0.4	0.5	0.5	0.3	0.5	0.5	0.3
Metabolism;Metabolism of Cofactors and Vitamins;Thiamine metabolism	0.4	0.3	0.3	0.5	0.6	0.5	0.5	0.5	0.6	0.3	0.5	0.3
Metabolism;Metabolism of Cofactors and Vitamins;Ubiquinone and other terpenoid-quinone biosynthesis	0.3	0.2	0.3	0.3	0.3	0.2	0.2	0.2	0.4	0.4	0.4	0.2
Metabolism;Metabolism of Cofactors and Vitamins;Vitamin B6 metabolism	0.2	0.1	0.2	0.2	0.2	0.2	0.2	0.2	0.2	0.2	0.2	0.2
Metabolism;Metabolism of Other Amino Acids;Cyanoamino acid metabolism	0.2	0.2	0.2	0.4	0.3	0.2	0.2	0.2	0.1	0.2	0.2	0.3
Metabolism;Metabolism of Other Amino Acids;D-Alanine metabolism	0.1	0.1	0.1	0.2	0.1	0.1	0.1	0.1	0.1	0.2	0.1	0.1
Metabolism;Metabolism of Other Amino Acids;D-Glutamine and D-glutamate metabolism	0.1	0.1	0.1	0.1	0.2	0.1	0.1	0.1	0.1	0.1	0.1	0.1
Metabolism;Metabolism of Other Amino Acids;Glutathione metabolism	0.6	0.5	0.5	0.3	0.4	0.6	0.7	0.6	0.5	0.4	0.4	0.4
Metabolism;Metabolism of Other Amino Acids;Phosphonate and phosphinate metabolism	0.1	0.1	0	0.1	0.1	0.1	0.1	0.1	0.1	0.1	0.1	0.1
Metabolism;Metabolism of Other Amino Acids;Selenocompound metabolism	0.3	0.3	0.3	0.4	0.3	0.4	0.4	0.4	0.2	0.3	0.2	0.3
Metabolism;Metabolism of Other Amino Acids;Taurine and hypotaurine metabolism	0.1	0.2	0.1	0.1	0.1	0.2	0.2	0.2	0.1	0.1	0	0.1
Metabolism;Metabolism of Other Amino Acids;beta-Alanine metabolism	0.6	0.7	0.5	0.1	0.3	0.3	0.3	0.3	0.4	0.5	0.4	0.7
Metabolism;Metabolism of Terpenoids and Polyketides;Biosynthesis of ansamycins	0.1	0.1	0.1	0.1	0.1	0.1	0.1	0.1	0	0.1	0.1	0.1
Metabolism;Metabolism of Terpenoids and Polyketides;Biosynthesis of siderophore group nonribosomal peptides	0	0.1	0.1	0.1	0	0	0	0	0	0.1	0.1	0.1
Metabolism;Metabolism of Terpenoids and Polyketides;Biosynthesis of vancomycin group antibiotics	0	0	0	0	0.1	0.1	0.1	0.1	0	0.1	0.1	0
Metabolism;Metabolism of Terpenoids and Polyketides;Carotenoid biosynthesis	0	0.1	0.1	0	0	0	0.1	0.1	0	0	0	0.1
Metabolism;Metabolism of Terpenoids and Polyketides;Geraniol degradation	0.5	0.5	0.4	0	0.2	0.1	0.1	0.2	0.3	0.3	0.2	0.6
Metabolism;Metabolism of Terpenoids and Polyketides;Limonene and pinene degradation	0.6	0.6	0.5	0.2	0.3	0.3	0.3	0.3	0.5	0.4	0.3	0.8
Metabolism;Metabolism of Terpenoids and Polyketides;Polyketide sugar unit biosynthesis	0.1	0.1	0.1	0.2	0.2	0.2	0.2	0.2	0.1	0.2	0.2	0.1
Metabolism;Metabolism of Terpenoids and Polyketides;Prenyltransferases	0.3	0.3	0.3	0.3	0.3	0.3	0.4	0.4	0.3	0.6	0.5	0.3
Metabolism;Metabolism of Terpenoids and Polyketides;Terpenoid backbone biosynthesis	0.5	0.5	0.5	0.5	0.5	0.4	0.5	0.5	0.4	0.8	0.7	0.5
Metabolism;Metabolism of Terpenoids and Polyketides;Tetracycline biosynthesis	0.2	0.1	0.2	0.2	0.2	0.3	0.3	0.2	0.2	0.1	0.1	0.1
Metabolism;Metabolism of Terpenoids and Polyketides;Zeatin biosynthesis	0	0	0	0	0.1	0	0	0	0	0.1	0.1	0
Metabolism;Nucleotide Metabolism;Purine metabolism	1.8	1.8	1.9	2.3	2.3	2.1	2.1	2.2	2.2	2.6	2.5	1.7
Metabolism;Nucleotide Metabolism;Pyrimidine metabolism	1.2	1.2	1.2	1.8	1.7	1.4	1.4	1.4	1.4	1.8	1.8	1.1
Metabolism;Xenobiotics Biodegradation and Metabolism;Aminobenzoate degradation	0.5	0.4	0.4	0.3	0.3	0.4	0.4	0.4	0.4	0.3	0.3	0.7
Metabolism;Xenobiotics Biodegradation and Metabolism;Atrazine degradation	0.1	0.1	0.1	0	0.1	0.1	0.2	0.2	0.1	0.1	0.1	0.1
Metabolism;Xenobiotics Biodegradation and Metabolism;Benzoate degradation	0.7	0.7	0.6	0.3	0.3	0.2	0.2	0.2	0.4	0.4	0.3	0.9
Metabolism;Xenobiotics Biodegradation and Metabolism;Bisphenol degradation	0.2	0.2	0.2	0.3	0.3	0.8	1.1	0.9	0.2	0.2	0.1	0.4
Metabolism;Xenobiotics Biodegradation and Metabolism;Caprolactam degradation	0.4	0.3	0.3	0	0.1	0.1	0.1	0.1	0.2	0.2	0.2	0.5
Metabolism;Xenobiotics Biodegradation and Metabolism;Chloroalkane and chloroalkene degradation	0.4	0.6	0.4	0.6	0.5	1.1	1.4	1.2	0.4	0.4	0.3	0.6
Metabolism;Xenobiotics Biodegradation and Metabolism;Chlorocyclohexane and chlorobenzene degradation	0.1	0.1	0.1	0	0	0	0	0	0.1	0.1	0.1	0.2
Metabolism;Xenobiotics Biodegradation and Metabolism;Dioxin degradation	0.1	0	0.1	0.1	0	0.1	0	0	0	0	0	0.1
Metabolism;Xenobiotics Biodegradation and Metabolism;Drug metabolism - cytochrome P450	0.3	0.3	0.3	0.2	0.2	0.3	0.4	0.3	0.4	0.2	0.2	0.3
Metabolism;Xenobiotics Biodegradation and Metabolism;Drug metabolism - other enzymes	0.2	0.3	0.2	0.2	0.2	0.2	0.1	0.2	0.1	0.3	0.2	0.2
Metabolism;Xenobiotics Biodegradation and Metabolism;Ethylbenzene degradation	0.1	0.1	0.1	0.1	0.1	0.1	0.1	0.1	0.1	0.1	0.1	0.2
Metabolism;Xenobiotics Biodegradation and Metabolism;Fluorobenzoate degradation	0.1	0.1	0.1	0	0	0	0	0	0	0	0	0.1
Metabolism;Xenobiotics Biodegradation and Metabolism;Metabolism of xenobiotics by cytochrome P450	0.3	0.3	0.3	0.2	0.2	0.3	0.4	0.3	0.4	0.2	0.2	0.3
Metabolism;Xenobiotics Biodegradation and Metabolism;Naphthalene degradation	0.4	0.4	0.4	0.4	0.4	0.5	0.6	0.5	0.4	0.2	0.3	0.5
Metabolism;Xenobiotics Biodegradation and Metabolism;Nitrotoluene degradation	0.1	0.1	0.1	0	0.1	0.1	0.1	0.1	0	0	0	0.1
Metabolism;Xenobiotics Biodegradation and Metabolism;Polycyclic aromatic hydrocarbon degradation	0.2	0.2	0.2	0.2	0.2	0.2	0.3	0.3	0.2	0.2	0.2	0.3
Metabolism;Xenobiotics Biodegradation and Metabolism;Styrene degradation	0.1	0.1	0.1	0	0.1	0.1	0.1	0.1	0	0.1	0.1	0.1
Metabolism;Xenobiotics Biodegradation and Metabolism;Toluene degradation	0.2	0.2	0.2	0.1	0.1	0.2	0.2	0.2	0.2	0.1	0.1	0.3
Metabolism;Xenobiotics Biodegradation and Metabolism;Xylene degradation	0.1	0	0	0.1	0	0	0	0	0	0	0	0.1
Organismal Systems;Environmental Adaptation;Plant-pathogen interaction	0.1	0.1	0.1	0.1	0.1	0.1	0.1	0.1	0.2	0.1	0.1	0.1
Other gene families	2.4	2	1.7	2.5	1.3	2.3	2.3	2.3	2.5	1.6	1.9	2
Unclassified;Cellular Processes and Signaling;Cell division	0.1	0.1	0.1	0	0.1	0.1	0.1	0.1	0.2	0	0.1	0.1
Unclassified;Cellular Processes and Signaling;Cell motility and secretion	0.3	0.2	0.2	0.2	0.3	0.4	0.5	0.5	0.4	0.2	0.3	0.2
Unclassified;Cellular Processes and Signaling;Electron transfer carriers	0	0.1	0	0	0	0	0	0	0	0.1	0.1	0
Unclassified;Cellular Processes and Signaling;Germination	0	0	0	0	0	0	0	0	0	0	0	0
Unclassified;Cellular Processes and Signaling;Inorganic ion transport and metabolism	0.4	0.6	0.4	0.2	0.2	0.4	0.4	0.4	0.1	0.3	0.2	0.4
Unclassified;Cellular Processes and Signaling;Membrane and intracellular structural molecules	0.8	0.8	0.8	0.4	0.7	1	1.2	1.1	0.9	0.3	0.6	0.6
Unclassified;Cellular Processes and Signaling;Other ion-coupled transporters	1	0.8	0.9	0.9	1	1	0.9	0.9	0.6	0.6	0.7	0.9
Unclassified;Cellular Processes and Signaling;Other transporters	0.2	0.2	0.2	0.2	0.2	0.3	0.3	0.3	0.2	0.1	0.2	0.2
Unclassified;Cellular Processes and Signaling;Pores ion channels	0.5	0.5	0.5	0.3	0.5	0.7	0.9	0.8	0.4	0.2	0.3	0.4
Unclassified;Cellular Processes and Signaling;Signal transduction mechanisms	0.3	0.3	0.3	0.5	0.4	0.4	0.4	0.4	0.2	0.3	0.2	0.4
Unclassified;Cellular Processes and Signaling;Sporulation	0	0	0	0	0.1	0	0	0	0	0.1	0	0.1
Unclassified;Genetic Information Processing;Protein folding and associated processing	0.7	0.8	0.7	0.5	0.7	0.8	0.9	0.8	0.7	0.6	0.7	0.7
Unclassified;Genetic Information Processing;Replication, recombination and repair proteins	0.7	0.6	0.7	0.9	0.7	0.9	1	0.9	0.8	0.6	0.7	0.7
Unclassified;Genetic Information Processing;Restriction enzyme	0.1	0.1	0.1	0.1	0.1	0.2	0.2	0.2	0	0	0	0.1
Unclassified;Genetic Information Processing;Transcription related proteins	0	0	0	0	0	0	0	0	0.1	0	0.1	0
Unclassified;Genetic Information Processing;Translation proteins	0.7	0.5	0.7	0.8	0.8	0.7	0.7	0.7	0.8	0.7	0.8	0.6
Unclassified;Metabolism;Amino acid metabolism	0.3	0.2	0.2	0.2	0.3	0.2	0.3	0.2	0.3	0.2	0.3	0.3
Unclassified;Metabolism;Biosynthesis and biodegradation of secondary metabolites	0.1	0.1	0.1	0	0	0	0	0	0.1	0	0	0.1
Unclassified;Metabolism;Carbohydrate metabolism	0.1	0.1	0.1	0.2	0.1	0.1	0.1	0.1	0	0.1	0.1	0.1
Unclassified;Metabolism;Energy metabolism	0.7	0.6	0.6	0.7	0.8	0.8	0.9	0.8	0.4	0.5	0.4	0.8
Unclassified;Metabolism;Glycan biosynthesis and metabolism	0.1	0	0.1	0	0.1	0.1	0.1	0.1	0.1	0	0.1	0
Unclassified;Metabolism;Lipid metabolism	0.1	0.1	0.1	0.1	0.1	0.1	0.1	0.1	0.1	0.1	0.1	0.1
Unclassified;Metabolism;Metabolism of cofactors and vitamins	0.2	0.2	0.2	0.1	0.1	0.2	0.2	0.2	0.1	0.1	0.1	0.2
Unclassified;Metabolism;Nucleotide metabolism	0	0	0	0	0	0	0	0	0	0	0.1	0
Unclassified;Metabolism;Others	1	0.9	1	1.8	1.2	1.4	1.3	1.3	1	0.9	0.9	1.3
Unclassified;Poorly Characterized;Function unknown	1.5	1.4	1.5	1.4	1.3	1.7	1.6	1.6	1.4	1.2	1.4	1.3
Unclassified;Poorly Characterized;General function prediction only	3.2	2.9	3.1	3.4	3.1	2.9	2.7	2.7	2.7	2.4	2.5	3.1
