# Supplementary material for: Effects of the Diet on the Microbiota of the Red Palm Weevil (Coleoptera: Dryophthoridae)
Source: PLoS One. 2015 Jan 30;10(1):e0117439. doi: 10.1371/journal.pone.0117439 (PMC4311986; doi:10.1371/journal.pone.0117439)
Supplement: S7 Table — Kruskal-Wallis, Mann-Whitney tests and p-values are reported. (XLSX) [file pone.0117439.s012.xlsx]

## Sheet: Table_S7
S7 Table. Predicted gene families inferred on the base of the bacterial 16S rRNA and related to the bacterial physiology/metabolism, in light of a symbiotic relationship. Kruskal-Wallis, Mann-Whitney tests and p-values are reported.
Weevil group/Statistical tests	RPW palm			RPW apple						R. vulneratus			Kruskal-Wallis Test			Mann-Whitney Test
Predicted gene family percentage / weevil sample	RPW_palm_m1	RPW_palm_f1	RPW_palm_f2	RPW_apple_m1	RPW_apple_m2	RPW_apple_m3	RPW_apple_f1	RPW_apple_f2	RPW_apple_f3	R_vulneratus_m1	R_vulneratus_f1	R_vulneratus_f2	χ2	p-value	p-value<0.05	Mann-Whitney U	p-value	Mann-Whitney U	p-value	Mann-Whitney U	p-value
Cellular Processes;Cell Motility;Bacterial chemotaxis	0.6	0.7	0.6	0.1	0.4	0.2	0.1	0.2	0.4	0.3	0.1	0.5	6.5448	0.03792	**	18	0.026	9	0.076	7	0.691
Cellular Processes;Cell Motility;Bacterial motility proteins	1.6	1.3	1.6	0.1	0.9	0.5	0.1	0.4	1	0.7	0.7	1.2	7.2686	0.0264	**	18	0.027	9	0.072	14	0.241
Cellular Processes;Cell Motility;Flagellar assembly	0.7	0.7	0.7	0	0.4	0.2	0	0.2	0.8	0.3	0.5	0.5	4.4946	0.1057
Genetic Information Processing;Folding, Sorting and Degradation;Protein export	0.5	0.4	0.5	0.5	0.6	0.6	0.6	0.6	0.6	0.8	0.8	0.4	3.8782	0.1438
Metabolism;Amino Acid Metabolism;Alanine, aspartate and glutamate metabolism	0.8	0.9	0.9	0.8	1.1	0.9	1	1	0.8	1.1	1	0.8	1.054	0.5904
Metabolism;Amino Acid Metabolism;Amino acid related enzymes	1.2	1.2	1.2	1.3	1.5	1.5	1.6	1.6	1.1	1.6	1.5	1.1	2.1053	0.349
Metabolism;Amino Acid Metabolism;Arginine and proline metabolism	1.3	1.3	1.3	1.2	1.4	1.3	1.4	1.3	1.4	1.1	1.2	1.4	1.6392	0.4406
Metabolism;Amino Acid Metabolism;Cysteine and methionine metabolism	0.7	0.7	0.7	0.9	0.9	1	1	1	0.4	0.7	0.6	0.7	4.1724	0.1242
Metabolism;Amino Acid Metabolism;Glycine, serine and threonine metabolism	0.9	1	1	0.7	0.9	0.9	0.9	0.9	0.9	1.1	0.9	1	5.5487	0.06239
Metabolism;Amino Acid Metabolism;Histidine metabolism	0.5	0.6	0.5	0.4	0.7	0.6	0.7	0.6	0.3	0.4	0.3	0.6	1.4559	0.4829
Metabolism;Amino Acid Metabolism;Lysine biosynthesis	0.6	0.6	0.6	0.7	0.8	0.6	0.6	0.6	0.8	0.6	0.7	0.5	2.3279	0.3123
Metabolism;Amino Acid Metabolism;Lysine degradation	0.7	0.8	0.6	0.1	0.3	0.2	0.2	0.3	0.5	0.5	0.4	0.8	7.4731	0.02384	**	18	0.027	6.5	0.507	1.5	0.067
Metabolism;Amino Acid Metabolism;Phenylalanine metabolism	0.4	0.4	0.4	0.1	0.3	0.3	0.3	0.3	0.3	0.3	0.3	0.5	6.5221	0.03835	**	18	0.014	6	0.637	5	0.216
Metabolism;Amino Acid Metabolism;Phenylalanine, tyrosine and tryptophan biosynthesis	0.6	0.6	0.6	0.5	0.8	0.7	0.8	0.8	0.5	0.8	0.7	0.6	1.375	0.5028
Metabolism;Amino Acid Metabolism;Tryptophan metabolism	0.8	0.8	0.7	0.2	0.3	0.3	0.3	0.3	0.5	0.5	0.4	0.9	7.5575	0.02285	**	18	0.021	6	0.658	1.5	0.058
Metabolism;Amino Acid Metabolism;Tyrosine metabolism	0.5	0.6	0.5	0.6	0.6	0.8	0.9	0.8	0.6	0.6	0.6	0.6	Not passed Levene Test
Metabolism;Amino Acid Metabolism;Valine, leucine and isoleucine biosynthesis	0.6	0.6	0.7	0.8	0.7	0.8	0.8	0.8	0.6	0.8	0.7	0.7	4.0268	0.1335
Metabolism;Amino Acid Metabolism;Valine, leucine and isoleucine degradation	1.1	1.2	1	0.3	0.5	0.3	0.4	0.4	0.7	0.9	0.7	1.3	8.0945	0.01747	**	18	0.027	6	0.7	0.5	0.036
Metabolism;Biosynthesis of Other Secondary Metabolites;Isoquinoline alkaloid biosynthesis	0.1	0.1	0.1	0	0.1	0.1	0.1	0.1	0	0.1	0.1	0.1	2.2	0.3329
Metabolism;Biosynthesis of Other Secondary Metabolites;Novobiocin biosynthesis	0.1	0.1	0.1	0.1	0.2	0.2	0.2	0.2	0.1	0.2	0.2	0.1	3.6667	0.1599
Metabolism;Biosynthesis of Other Secondary Metabolites;Penicillin and cephalosporin biosynthesis	0.1	0	0.1	0	0	0	0	0	0	0.1	0	0	4.4815	0.1064
Metabolism;Biosynthesis of Other Secondary Metabolites;Phenylpropanoid biosynthesis	0.1	0.1	0.1	0.3	0.1	0.1	0	0	0	0.1	0.1	0.1	1.9524	0.3767
Metabolism;Biosynthesis of Other Secondary Metabolites;Streptomycin biosynthesis	0.3	0.3	0.3	0.3	0.3	0.3	0.4	0.4	0.2	0.3	0.3	0.3	0.4	0.8187
Metabolism;Biosynthesis of Other Secondary Metabolites;Tropane, piperidine and pyridine alkaloid biosynthesis	0.1	0.1	0.1	0	0.2	0.1	0.2	0.2	0.1	0.1	0.1	0.2	0.9125	0.6337
Metabolism;Carbohydrate Metabolism;Amino sugar and nucleotide sugar metabolism	0.9	0.8	0.9	1.8	1.1	1.1	0.9	0.9	0.7	1	0.9	0.8	1.4861	0.4757
Metabolism;Carbohydrate Metabolism;Ascorbate and aldarate metabolism	0.2	0.2	0.2	0.2	0.1	0.2	0.1	0.2	0.1	0.2	0.2	0.2	Not passed Levene Test
Metabolism;Carbohydrate Metabolism;Butanoate metabolism	1.2	1.4	1.1	1	0.9	1.4	1.7	1.5	0.9	1	0.8	1.5	0.4518	0.7978
Metabolism;Carbohydrate Metabolism;C5-Branched dibasic acid metabolism	0.3	0.3	0.3	0.3	0.2	0.3	0.3	0.3	0.2	0.3	0.3	0.3	2.2	0.3329
Metabolism;Carbohydrate Metabolism;Citrate cycle (TCA cycle)	0.8	0.7	0.8	0.7	0.8	0.7	0.7	0.8	0.9	0.8	0.9	0.9	3.503	0.1735
Metabolism;Carbohydrate Metabolism;Fructose and mannose metabolism	0.5	0.5	0.6	1.5	0.9	1.6	1.8	1.6	0.5	0.6	0.6	0.7	5.3213	0.0699
Metabolism;Carbohydrate Metabolism;Galactose metabolism	0.3	0.3	0.4	1	0.4	0.4	0.1	0.2	0.2	0.3	0.3	0.3	0.2529	0.8812
Metabolism;Carbohydrate Metabolism;Glycolysis / Gluconeogenesis	1	1.1	1.1	1.7	1.1	1.4	1.3	1.3	1	1.3	1.2	1.2	3.5704	0.1678
Metabolism;Carbohydrate Metabolism;Glyoxylate and dicarboxylate metabolism	0.9	1.2	0.9	0.4	0.5	0.6	0.6	0.6	0.6	0.5	0.4	1	4.7411	0.09343
Metabolism;Carbohydrate Metabolism;Inositol phosphate metabolism	0.2	0.1	0.2	0.1	0.1	0.2	0.3	0.3	0.2	0.1	0.1	0.2	1.4517	0.4839
Metabolism;Carbohydrate Metabolism;Pentose and glucuronate interconversions	0.4	0.4	0.4	0.5	0.4	0.4	0.3	0.3	0.3	0.4	0.3	0.4	0.9125	0.6337
Metabolism;Carbohydrate Metabolism;Pentose phosphate pathway	0.6	0.6	0.6	0.9	0.8	0.8	0.7	0.7	0.7	0.8	0.8	0.7	6.812	0.03317	**	0.022	0	0.059	8.5	1
Metabolism;Carbohydrate Metabolism;Propanoate metabolism	1.2	1.3	1.1	0.5	0.7	0.7	0.8	0.8	0.8	0.8	0.7	1.3	5.4493	0.06557
Metabolism;Carbohydrate Metabolism;Pyruvate metabolism	1.1	1.4	1.2	1.3	1.2	1.3	1.4	1.3	1.3	1.1	1.1	1.4	1.2463	0.5363
Metabolism;Carbohydrate Metabolism;Starch and sucrose metabolism	0.5	0.4	0.5	1.3	0.6	0.7	0.5	0.5	0.2	0.4	0.3	0.5	2.5874	0.2743
Metabolism;Energy Metabolism;Nitrogen metabolism	0.8	1	0.8	0.6	0.7	0.6	0.6	0.6	0.5	0.6	0.5	0.8	5.9109	0.05205	*	0.021	8	0.164	8.5	1
Metabolism;Energy Metabolism;Oxidative phosphorylation	1.4	1.2	1.4	1.1	1.3	1.5	1.7	1.6	1.8	1.3	1.6	1.2	1.2872	0.5254
Metabolism;Glycan Biosynthesis and Metabolism;Peptidoglycan biosynthesis	0.6	0.5	0.6	0.9	0.8	0.6	0.6	0.6	0.8	0.8	0.9	0.5	2.408	0.3
Metabolism;Metabolism of Cofactors and Vitamins;Biotin metabolism	0.1	0.1	0.1	0.1	0.2	0.2	0.2	0.2	0.1	0.1	0.1	0.1	5.5	0.06393
Metabolism;Metabolism of Cofactors and Vitamins;Folate biosynthesis	0.4	0.3	0.4	0.2	0.4	0.4	0.5	0.5	0.2	0.5	0.3	0.4	0.2256	0.8933
Metabolism;Metabolism of Cofactors and Vitamins;Lipoic acid metabolism	0.1	0.1	0.1	0.1	0.1	0.1	0.1	0.1	0.1	0.1	0.1	0.1	Not passed Levene Test
Metabolism;Metabolism of Cofactors and Vitamins;Nicotinate and nicotinamide metabolism	0.4	0.4	0.4	0.3	0.4	0.4	0.4	0.4	0.4	0.5	0.4	0.4	2.75	0.2528
Metabolism;Metabolism of Cofactors and Vitamins;One carbon pool by folate	0.5	0.5	0.5	0.5	0.7	0.4	0.5	0.5	0.6	0.6	0.6	0.4	0.4024	0.8177
Metabolism;Metabolism of Cofactors and Vitamins;Pantothenate and CoA biosynthesis	0.5	0.5	0.5	0.6	0.6	0.6	0.7	0.7	0.5	0.7	0.7	0.5	4.3214	0.1152
Metabolism;Metabolism of Cofactors and Vitamins;Porphyrin and chlorophyll metabolism	0.9	1.3	0.9	0.4	0.9	1	1.3	1.2	0.7	0.8	0.7	0.8	2.681	0.2617
Metabolism;Metabolism of Cofactors and Vitamins;Retinol metabolism	0.1	0.2	0.2	0.1	0.1	0.2	0.2	0.2	0.2	0.1	0.1	0.2	0.9429	0.6241
Metabolism;Metabolism of Cofactors and Vitamins;Riboflavin metabolism	0.3	0.2	0.3	0.2	0.3	0.4	0.5	0.5	0.3	0.5	0.5	0.3	3.0879	0.2135
Metabolism;Metabolism of Cofactors and Vitamins;Thiamine metabolism	0.4	0.3	0.3	0.5	0.6	0.5	0.5	0.5	0.6	0.3	0.5	0.3	7.4915	0.02362	**	4	0.078	4	1	20.5	0.189
Metabolism;Metabolism of Cofactors and Vitamins;Ubiquinone and other terpenoid-quinone biosynthesis	0.3	0.2	0.3	0.3	0.3	0.2	0.2	0.2	0.4	0.4	0.4	0.2	1.1786	0.5547
Metabolism;Metabolism of Cofactors and Vitamins;Vitamin B6 metabolism	0.2	0.1	0.2	0.2	0.2	0.2	0.2	0.2	0.2	0.2	0.2	0.2	3	0.2231
Metabolism;Metabolism of Other Amino Acids;Cyanoamino acid metabolism	0.2	0.2	0.2	0.4	0.3	0.2	0.2	0.2	0.1	0.2	0.2	0.3	0.4925	0.7817
Metabolism;Metabolism of Other Amino Acids;D-Alanine metabolism	0.1	0.1	0.1	0.2	0.1	0.1	0.1	0.1	0.1	0.2	0.1	0.1	1.1	0.5769
Metabolism;Metabolism of Other Amino Acids;D-Glutamine and D-glutamate metabolism	0.1	0.1	0.1	0.1	0.2	0.1	0.1	0.1	0.1	0.1	0.1	0.1	1	0.6065
Metabolism;Metabolism of Other Amino Acids;Glutathione metabolism	0.6	0.5	0.5	0.3	0.4	0.6	0.7	0.6	0.5	0.4	0.4	0.4	3.0476	0.2179
Metabolism;Metabolism of Other Amino Acids;Phosphonate and phosphinate metabolism	0.1	0.1	0	0.1	0.1	0.1	0.1	0.1	0.1	0.1	0.1	0.1	3	0.2231
Metabolism;Metabolism of Other Amino Acids;Selenocompound metabolism	0.3	0.3	0.3	0.4	0.3	0.4	0.4	0.4	0.2	0.3	0.2	0.3	3.3	0.192
Metabolism;Metabolism of Other Amino Acids;Taurine and hypotaurine metabolism	0.1	0.2	0.1	0.1	0.1	0.2	0.2	0.2	0.1	0.1	0	0.1	3.3792	0.1846
Metabolism;Metabolism of Other Amino Acids;beta-Alanine metabolism	0.6	0.7	0.5	0.1	0.3	0.3	0.3	0.3	0.4	0.5	0.4	0.7	8.391	0.01506	**	18	0.022	6	0.653	0.5	0.0302
Metabolism;Nucleotide Metabolism;Purine metabolism	1.8	1.8	1.9	2.3	2.3	2.1	2.1	2.2	2.2	2.6	2.5	1.7	3.8617	0.145
Metabolism;Nucleotide Metabolism;Pyrimidine metabolism	1.2	1.2	1.2	1.8	1.7	1.4	1.4	1.4	1.4	1.8	1.8	1.1	4.0224	0.1338
Unclassified;Metabolism;Amino acid metabolism	0.3	0.2	0.2	0.2	0.3	0.2	0.3	0.2	0.3	0.2	0.3	0.3	0.6111	0.7367
Unclassified;Metabolism;Biosynthesis and biodegradation of secondary metabolites	0.1	0.1	0.1	0	0	0	0	0	0.1	0	0	0.1	5.3429	0.06915
Unclassified;Metabolism;Carbohydrate metabolism	0.1	0.1	0.1	0.2	0.1	0.1	0.1	0.1	0	0.1	0.1	0.1	0	1
Unclassified;Metabolism;Energy metabolism	0.7	0.6	0.6	0.7	0.8	0.8	0.9	0.8	0.4	0.5	0.4	0.8	2.4545	0.2931
Unclassified;Metabolism;Glycan biosynthesis and metabolism	0.1	0	0.1	0	0.1	0.1	0.1	0.1	0.1	0	0.1	0	2.0625	0.3566
Unclassified;Metabolism;Metabolism of cofactors and vitamins	0.2	0.2	0.2	0.1	0.1	0.2	0.2	0.2	0.1	0.1	0.1	0.2	2.8286	0.2431
