# Supplementary material for: Effects of the Diet on the Microbiota of the Red Palm Weevil (Coleoptera: Dryophthoridae)
Source: PLoS One. 2015 Jan 30;10(1):e0117439. doi: 10.1371/journal.pone.0117439 (PMC4311986; doi:10.1371/journal.pone.0117439)
Supplement: S8 Table — (XLSX) [file pone.0117439.s013.xlsx]

## Sheet: Table_S8
S8 Table. Bacterial isolates from different insect organs dissected from laboratory weevils
Taxa/number of isolates and source organ	Hemolymph	Ovary	Testis	Gut	Total
Actinobacteria
Corynebacterium sp.	1	1	0	0	2
Kocuria sp.	0	2	0	0	2
Microbacterium sp.	0	1	0	4	5
Rothia sp.	0	0	1	0	1
Proteobacteria
Acetobacter sp.	2	0	0	0	2
Asaia sp.	0	0	1	1	2
Brevundimonas sp.	0	0	0	1	1
Citrobacter sp.	0	0	1	13	14
Enterobacter sp.	1	4	0	7	12
Gluconacetobacter sp.	1	0	0	0	1
Gluconobacter sp.	2	0	2	2	6
Hafnia sp.	0	0	5	6	11
Kluyvera sp.	0	0	0	0	0
Neisseria sp.	4	0	0	0	4
Pantoea sp.	0	1	0	0	1
Paracoccus sp.	0	0	0	1	1
Pseudomonas sp.	0	0	1	0	1
Serratia sp.	0	0	0	0	0
Stenotrophomonas sp.	0	5	5	2	12
Variovorax sp.	0	0	1	0	1
Xenophilus sp.	0	2	0	0	2
Bacteroidetes
Hymenobacter sp.	0	1	0	0	1
Firmicutes
Bacillus sp.	0	1	0	0	1
Enterococcus sp.	0	0	0	3	3
Lactobacillus sp.	0	1	0	0	1
Lactococcus sp.	0	1	1	2	4
Paenibacillus sp.	1	0	0	0	1
Staphylococcus sp.	1	3	2	1	7
Streptococcus sp.	4	0	0	0	4
