# Supplementary material for: Effects of the Diet on the Microbiota of the Red Palm Weevil (Coleoptera: Dryophthoridae)
Source: PLoS One. 2015 Jan 30;10(1):e0117439. doi: 10.1371/journal.pone.0117439 (PMC4311986; doi:10.1371/journal.pone.0117439)
Supplement: S9 Table — (XLSX) [file pone.0117439.s014.xlsx]

## Sheet: Table_S9
S9 Table. Bacterial OTUs shared by the three groups of weevils, the presence of these OTUs in palm tissues is reported.
Bacterial taxa	palm tissues
Serratia	absent
Comamonadaceae	present
Stenotrophomonas	present
Enterobacter	absent
Rhodobacter	absent
Ochrobactrum	absent
Microbacterium	absent
Serratia	absent
Stenotrophomonas	present
Enterobacteriaceae	absent
Ochrobactrum	absent
Kluyvera	absent
Corynebacterium	absent
Brevundimonas	absent
Corynebacterium	absent
